# Supplementary material for: ﻿Stellariayabulaiensis (Caryophyllaceae), a new species from Inner Mongolia, China
Source: PhytoKeys. 2025 Jun 26;259:103–9. doi: 10.3897/phytokeys.259.150512 (PMC12238986; doi:10.3897/phytokeys.259.150512)
Supplement: XML Treatment for Stellaria yabulaiensis [file phytokeys.259.150512-treatment1.xml]

<!DOCTYPE tp:taxon-treatment
  PUBLIC "-//TaxonX//DTD Taxonomic Treatment Publishing DTD v0 20100105//EN" "tax-treatment-NSO.dtd">
<tp:taxon-treatment xmlns:tp="http://www.plazi.org/taxpub"><tp:treatment-meta><kwd-group><label>Taxon classification</label><kwd>
              <named-content content-type="kingdom">Plantae</named-content>
            </kwd><kwd>
              <named-content content-type="order">Caryophyllales</named-content>
            </kwd><kwd>
              <named-content content-type="family">Caryophyllaceae</named-content>
            </kwd></kwd-group><mixed-citation publication-type="journal"><person-group><name><surname>Liu</surname><given-names>Lei</given-names></name><name><surname>Qiang</surname><given-names>Xiao-Jing</given-names></name><name><surname>Huang</surname><given-names>Fan</given-names></name><name><surname>Huang</surname><given-names>Xiu-Zheng</given-names></name><name><surname>Yu</surname><given-names>Ya-Lin</given-names></name></person-group><article-title>﻿<italic><tp:taxon-name><tp:taxon-name-part taxon-name-part-type="genus" reg="Stellaria">Stellaria</tp:taxon-name-part><tp:taxon-name-part taxon-name-part-type="species" reg="yabulaiensis">yabulaiensis</tp:taxon-name-part></tp:taxon-name></italic> (<tp:taxon-name><tp:taxon-name-part taxon-name-part-type="family">Caryophyllaceae</tp:taxon-name-part></tp:taxon-name>), a new species from Inner Mongolia, China</article-title><source>PhytoKeys</source><day>26</day><month>06</month><year>2025</year><volume>259</volume><fpage>103</fpage><lpage>109</lpage><pub-id pub-id-type="doi">10.3897/phytokeys.259.150512</pub-id></mixed-citation></tp:treatment-meta><tp:nomenclature><label>﻿</label><tp:taxon-name>
            <object-id xmlns:xlink="http://www.w3.org/1999/xlink" content-type="arpha" xlink:type="simple">82B9EDBE-2367-5945-AB28-A4DB3E0A97F0</object-id>
            <tp:taxon-name-part taxon-name-part-type="genus" reg="Stellaria">Stellaria</tp:taxon-name-part>
            <tp:taxon-name-part taxon-name-part-type="species" reg="yabulaiensis">yabulaiensis</tp:taxon-name-part>
            <object-id xmlns:xlink="http://www.w3.org/1999/xlink" content-type="ipni" xlink:type="simple">urn:lsid:ipni.org:names:77364104-1</object-id>
          </tp:taxon-name><tp:taxon-authority>L.Liu</tp:taxon-authority><tp:taxon-status xmlns:xlink="http://www.w3.org/1999/xlink" xlink:type="simple">sp. nov.</tp:taxon-status><xref ref-type="fig" rid="F1">Figs 1</xref><xref ref-type="fig" rid="F2">, 2</xref></tp:nomenclature><tp:treatment-sec sec-type="material" id="SECID0EKLAC"><title>Type.</title><p>China. Inner Mongolia: Alashan, Alashan Right Banner, Yabulai Town, <named-content xmlns:xlink="http://www.w3.org/1999/xlink" content-type="dwc:verbatimCoordinates" xlink:type="simple"><named-content content-type="geo-json" specific-use="{&#34;type&#34;:&#34;Point&#34;,&#34;coordinates&#34;:[104.003333,40.155833]}" id="NCID0ETLAC" xlink:type="simple">40°9'21"N, 104°0'12"E</named-content></named-content>, 1367 m s.l.m., 8 August 2024, L.Liu <italic>GRI2023102</italic> (holotype: FGC!, isotype: FGC!).</p></tp:treatment-sec><tp:treatment-sec sec-type="diagnosis" id="SECID0E1LAC"><title>Diagnosis</title><p><bold>(Table <xref ref-type="table" rid="T1">1</xref>).</bold><italic><tp:taxon-name><tp:taxon-name-part taxon-name-part-type="genus" reg="Stellaria">Stellaria</tp:taxon-name-part><tp:taxon-name-part taxon-name-part-type="species" reg="yabulaiensis">yabulaiensis</tp:taxon-name-part></tp:taxon-name></italic> is similar to <italic><tp:taxon-name><tp:taxon-name-part taxon-name-part-type="genus" reg="Stellaria">S.</tp:taxon-name-part><tp:taxon-name-part taxon-name-part-type="species" reg="bistyla">bistyla</tp:taxon-name-part></tp:taxon-name></italic> from which differ in having a slender fibrous root (0.3–0.5 mm in diameter <italic>vs.</italic> ca. 5–8 mm taproot), occurrence of a rhizome (<italic>vs.</italic> without rhizome), quadrangular stem (<italic>vs.</italic> cylindrical stem), linear-lanceolate leaf, 30–65 × 4–6 mm (<italic>vs.</italic> ovate-lanceolate, 10–20 × 2–10 mm), longer pedicel, 14–40 mm (<italic>vs.</italic> 3–20 mm), 3 styles (<italic>vs.</italic> usually 2 styles), and 1–3 seeds per fruit (<italic>vs.</italic>1–2 seeds).</p><table-wrap id="T1" position="float" orientation="portrait"><label>Table 1.</label><caption><p>Morphological comparison amongst <italic><tp:taxon-name><tp:taxon-name-part taxon-name-part-type="genus" reg="Stellaria">Stellaria</tp:taxon-name-part><tp:taxon-name-part taxon-name-part-type="species" reg="yabulaiensis">yabulaiensis</tp:taxon-name-part></tp:taxon-name></italic>, <italic><tp:taxon-name><tp:taxon-name-part taxon-name-part-type="genus" reg="Stellaria">S.</tp:taxon-name-part><tp:taxon-name-part taxon-name-part-type="species" reg="bistyla">bistyla</tp:taxon-name-part></tp:taxon-name></italic>, and <italic><tp:taxon-name><tp:taxon-name-part taxon-name-part-type="genus" reg="Stellaria">S.</tp:taxon-name-part><tp:taxon-name-part taxon-name-part-type="species" reg="alsine">alsine</tp:taxon-name-part></tp:taxon-name></italic>.</p></caption><table id="TID0EEGAG" rules="all"><tbody><tr><th rowspan="1" colspan="2"/><th rowspan="1" colspan="1">
                    <italic>
                      <tp:taxon-name><tp:taxon-name-part taxon-name-part-type="genus" reg="Stellaria">S.</tp:taxon-name-part><tp:taxon-name-part taxon-name-part-type="species" reg="yabulaiensis">yabulaiensis</tp:taxon-name-part></tp:taxon-name>
                    </italic>
                  </th><th rowspan="1" colspan="1">
                    <italic>
                      <tp:taxon-name><tp:taxon-name-part taxon-name-part-type="genus" reg="Stellaria">S.</tp:taxon-name-part><tp:taxon-name-part taxon-name-part-type="species" reg="bistyla">bistyla</tp:taxon-name-part></tp:taxon-name>
                    </italic>
                  </th><th rowspan="1" colspan="1">
                    <italic>
                      <tp:taxon-name><tp:taxon-name-part taxon-name-part-type="genus" reg="Stellaria">S.</tp:taxon-name-part><tp:taxon-name-part taxon-name-part-type="species" reg="alsine">alsine</tp:taxon-name-part></tp:taxon-name>
                    </italic>
                  </th></tr><tr><td rowspan="1" colspan="2">
                    <bold>Plant height (cm)</bold>
                  </td><td rowspan="1" colspan="1">8–20</td><td rowspan="1" colspan="1">10–40</td><td rowspan="1" colspan="1">15–25</td></tr><tr><td rowspan="1" colspan="2">
                    <bold>Hair on the plant</bold>
                  </td><td rowspan="1" colspan="1">glandular hairy</td><td rowspan="1" colspan="1">glandular hairy</td><td rowspan="1" colspan="1">glabrous</td></tr><tr><td rowspan="1" colspan="2">
                    <bold>Root</bold>
                  </td><td rowspan="1" colspan="1">fibrous root slender</td><td rowspan="1" colspan="1">taproot (5–8 mm)</td><td rowspan="1" colspan="1">fibrous Root,slender</td></tr><tr><td rowspan="1" colspan="2">
                    <bold>Rhizome</bold>
                  </td><td rowspan="1" colspan="1">Yes</td><td rowspan="1" colspan="1">Yes</td><td rowspan="1" colspan="1">No</td></tr><tr><td rowspan="1" colspan="2">
                    <bold>Stem</bold>
                  </td><td rowspan="1" colspan="1">quadrangular</td><td rowspan="1" colspan="1">cylindicalr</td><td rowspan="1" colspan="1">quadrangular</td></tr><tr><td rowspan="2" colspan="1">
                    <bold>Leaf</bold>
                  </td><td rowspan="1" colspan="1">
                    <bold>Shape</bold>
                  </td><td rowspan="1" colspan="1">linear-lanceolate</td><td rowspan="1" colspan="1">ovate-lanceolate</td><td rowspan="1" colspan="1">lanceolate to oblong-lanceolate</td></tr><tr><td rowspan="1" colspan="1">
                    <bold>Size</bold>
                  </td><td rowspan="1" colspan="1">30–65 × 4–6 mm</td><td rowspan="1" colspan="1">10–20 × 2–10 mm</td><td rowspan="1" colspan="1">5–20 × 2–4 mm</td></tr><tr><td rowspan="1" colspan="2">
                    <bold>Pedicel (mm)</bold>
                  </td><td rowspan="1" colspan="1">14–40</td><td rowspan="1" colspan="1">3–20</td><td rowspan="1" colspan="1">5–20</td></tr><tr><td rowspan="1" colspan="2">
                    <bold>Sepal</bold>
                  </td><td rowspan="1" colspan="1">ca.6 × 2 mm</td><td rowspan="1" colspan="1">4–5 × ca. 1 mm</td><td rowspan="1" colspan="1">2–4 × ca. 1 mm</td></tr><tr><td rowspan="1" colspan="2">
                    <bold>Petal (length)</bold>
                  </td><td rowspan="1" colspan="1">5.8–6.1 mm</td><td rowspan="1" colspan="1">ca. 3 mm</td><td rowspan="1" colspan="1">2–4 mm</td></tr><tr><td rowspan="1" colspan="2">
                    <bold>Capsule (length)</bold>
                  </td><td rowspan="1" colspan="1">2.3–2.7 mm</td><td rowspan="1" colspan="1">ca. 2.5 mm</td><td rowspan="1" colspan="1">subequaling or slightly longer than sepal</td></tr><tr><td rowspan="1" colspan="2">Number of styles</td><td rowspan="1" colspan="1">2 (3, obvious)</td><td rowspan="1" colspan="1">2 (3, rare)</td><td rowspan="1" colspan="1">3 (sometimes 2)</td></tr><tr><td rowspan="1" colspan="2">Seed number</td><td rowspan="1" colspan="1">1–3</td><td rowspan="1" colspan="1">1 (or 2)</td><td rowspan="1" colspan="1">More</td></tr></tbody></table></table-wrap></tp:treatment-sec><tp:treatment-sec sec-type="description" id="SECID0E2GAE"><title>Description.</title><p>Herbs perennial, 8–20 cm tall. Slender fibrous root. <bold><italic>Rhizome</italic></bold> quadrangular and slender (0.7–1.1 mm in diameter). <bold><italic>Stems</italic></bold>, quadrangular, slender with glandular hairs. <bold><italic>Leaves</italic></bold> sessile, smooth, oblong to oblong-lanceolate, 3.0–6.5 cm long, 4–6 mm wide, apex acuminate, base slightly narrowed, margin entire, mid-vein obviously raised. <bold><italic>Flowers</italic></bold> solitary in axillary cymes. <bold><italic>Bracts</italic></bold> foliate, oblong, 3–15 mm long, 3 mm wide, apex acuminate. <bold><italic>Pedicel</italic></bold> filiform, glandular hairs, 1.4–4.0 cm. <bold><italic>Sepals</italic></bold> 5, glandular hairs, oblong, 6 mm long, 2 mm wide, margin membranous. <bold><italic>Petals</italic></bold> 5, subequalling sepals, 2-lobed cleft, lobes oblong. <bold><italic>Stamens</italic></bold> 10, almost equal with sepals, filament widened at base, succulent, anthers fuchsia. <bold><italic>Ovary</italic></bold> ellipsoid, styles 2 or 3. <bold><italic>Capsule</italic></bold> black-brown, ellipsoid, markedly shorter than sepals, ca. 2.5 mm long. <bold><italic>Seeds</italic></bold> 1–3, brown, reniform, 2 mm long, 1.5 mm wide, regularly rugulose.</p><fig id="F1" position="float" orientation="portrait"><object-id xmlns:xlink="http://www.w3.org/1999/xlink" content-type="doi" xlink:type="simple">10.3897/phytokeys.259.150512.figure1</object-id><object-id xmlns:xlink="http://www.w3.org/1999/xlink" content-type="arpha" xlink:type="simple">E2780810-7AEC-5595-B57F-EC940325572B</object-id><label>Figure 1.</label><caption><p><italic><tp:taxon-name><tp:taxon-name-part taxon-name-part-type="genus" reg="Stellaria">Stellaria</tp:taxon-name-part><tp:taxon-name-part taxon-name-part-type="species" reg="yabulaiensis">yabulaiensis</tp:taxon-name-part></tp:taxon-name></italic> L.Liu. <bold>A–D.</bold> Habitat; <bold>E.</bold> Plant; F Root; <bold>G.</bold> Rhizome; <bold>H.</bold> Branch; <bold>I.</bold> Stem (glandular hairs); <bold>J.</bold> Flower (style 2); <bold>K.</bold> Capsule; <bold>L.</bold> Leaf; <bold>M.</bold> Pedicel.</p></caption><graphic xmlns:xlink="http://www.w3.org/1999/xlink" xlink:href="phytokeys-259-103_article-150512__-g001.jpg" position="float" orientation="portrait" xlink:type="simple" id="oo_1361599.jpg"><uri content-type="original_file" xlink:type="simple">https://binary.pensoft.net/fig/1361599</uri></graphic></fig></tp:treatment-sec><tp:treatment-sec sec-type="etymology" id="SECID0EPJAE"><title>Etymology.</title><p>The specific epithet “yabulaiensis” refers to the Yabulai Mountain where the new species was collected.</p></tp:treatment-sec><tp:treatment-sec sec-type="Vernacular name" id="SECID0E5JAE"><title>Vernacular name</title><p><bold>(Chinese).</bold> yǎ bù lài fán lǚ (雅布赖繁缕).</p></tp:treatment-sec><tp:treatment-sec sec-type="distribution" id="SECID0EGKAE"><title>Distribution and habitat.</title><p><italic><tp:taxon-name><tp:taxon-name-part taxon-name-part-type="genus" reg="Stellaria">Stellaria</tp:taxon-name-part><tp:taxon-name-part taxon-name-part-type="species" reg="yabulaiensis">yabulaiensis</tp:taxon-name-part></tp:taxon-name></italic> is known from Alashan Right Banner, Inner Mongolia, China. The plants grow in humid sand at 1370 m a.s.l. For the time being, <italic><tp:taxon-name><tp:taxon-name-part taxon-name-part-type="genus" reg="Stellaria">S.</tp:taxon-name-part><tp:taxon-name-part taxon-name-part-type="species" reg="yabulaiensis">yabulaiensis</tp:taxon-name-part></tp:taxon-name></italic> is only known from the type locality, comprising less than 50 individuals.</p><fig id="F2" position="float" orientation="portrait"><object-id xmlns:xlink="http://www.w3.org/1999/xlink" content-type="doi" xlink:type="simple">10.3897/phytokeys.259.150512.figure2</object-id><object-id xmlns:xlink="http://www.w3.org/1999/xlink" content-type="arpha" xlink:type="simple">38AB06E9-8F34-5C00-BDBC-B8C92B10D935</object-id><label>Figure 2.</label><caption><p><italic><tp:taxon-name><tp:taxon-name-part taxon-name-part-type="genus" reg="Stellaria">Stellaria</tp:taxon-name-part><tp:taxon-name-part taxon-name-part-type="species" reg="yabulaiensis">yabulaiensis</tp:taxon-name-part></tp:taxon-name></italic> L.Liu. <bold>A.</bold> Inflorescence; <bold>B.</bold> Leaf; <bold>C.</bold> Stem (glandular hairs); <bold>D.</bold> Flower (glandular hairs); <bold>E.</bold> Sepal; <bold>F.</bold> Stamen; <bold>G.</bold> Ovary (styles 2, 3); <bold>H.</bold> Capsule; <bold>I.</bold> Seeds.</p></caption><graphic xmlns:xlink="http://www.w3.org/1999/xlink" xlink:href="phytokeys-259-103_article-150512__-g002.jpg" position="float" orientation="portrait" xlink:type="simple" id="oo_1361600.jpg"><uri content-type="original_file" xlink:type="simple">https://binary.pensoft.net/fig/1361600</uri></graphic></fig></tp:treatment-sec><tp:treatment-sec sec-type="phenology" id="SECID0EMMAE"><title>Phenology.</title><p>Flowering time June-July; fruiting time August-October.</p></tp:treatment-sec><tp:treatment-sec sec-type="conservation status" id="SECID0ERMAE"><title>Conservation status.</title><p><italic><tp:taxon-name><tp:taxon-name-part taxon-name-part-type="genus" reg="Stellaria">Stellaria</tp:taxon-name-part><tp:taxon-name-part taxon-name-part-type="species" reg="yabulaiensis">yabulaiensis</tp:taxon-name-part></tp:taxon-name></italic> was found only in the type locality whose population are very small, but the whole distribution area is not clear; hence, we cannot conclude if it is a relatively common or rare species. In consideration of the dry area in western Inner Mongoilia, the new species needs further investigation in its distribution area and size of population to determine the current IUCN category.</p></tp:treatment-sec><tp:treatment-sec sec-type="Taxonomic notes" id="SECID0ECNAE"><title>Taxonomic notes.</title><p>Due to the large number of species within the genus <italic><tp:taxon-name><tp:taxon-name-part taxon-name-part-type="genus" reg="Stellaria">Stellaria</tp:taxon-name-part></tp:taxon-name></italic>, it has been further classified into six sections: Sect. <tp:taxon-name><tp:taxon-name-part taxon-name-part-type="genus" reg="Stellaria"/><tp:taxon-name-part taxon-name-part-type="section" reg="Leucostemma">Leucostemma</tp:taxon-name-part></tp:taxon-name>, Sect. <tp:taxon-name><tp:taxon-name-part taxon-name-part-type="genus" reg="Stellaria"/><tp:taxon-name-part taxon-name-part-type="section" reg="Fimbripetalum">Fimbripetalum</tp:taxon-name-part></tp:taxon-name>, Sect. <tp:taxon-name><tp:taxon-name-part taxon-name-part-type="genus" reg="Stellaria"/><tp:taxon-name-part taxon-name-part-type="section" reg="Adenonema">Adenonema</tp:taxon-name-part></tp:taxon-name>, Sect. <tp:taxon-name><tp:taxon-name-part taxon-name-part-type="genus" reg="Stellaria"/><tp:taxon-name-part taxon-name-part-type="section" reg="Stellaria">Stellaria</tp:taxon-name-part></tp:taxon-name>, Sect. <tp:taxon-name><tp:taxon-name-part taxon-name-part-type="genus" reg="Stellaria"/><tp:taxon-name-part taxon-name-part-type="section" reg="Oligosperma">Oligosperma</tp:taxon-name-part></tp:taxon-name>, and Sect. <tp:taxon-name><tp:taxon-name-part taxon-name-part-type="genus" reg="Schizothecium">Schizothecium</tp:taxon-name-part></tp:taxon-name> ; subsections and series occur within Sect. <tp:taxon-name><tp:taxon-name-part taxon-name-part-type="genus" reg="Schizothecium"/><tp:taxon-name-part taxon-name-part-type="section" reg="Stellaria">Stellaria</tp:taxon-name-part></tp:taxon-name>. <italic><tp:taxon-name><tp:taxon-name-part taxon-name-part-type="genus" reg="Stellaria">Stellaria</tp:taxon-name-part><tp:taxon-name-part taxon-name-part-type="species" reg="yabulaiensis">yabulaiensis</tp:taxon-name-part></tp:taxon-name></italic> belongs to Sect. <tp:taxon-name><tp:taxon-name-part taxon-name-part-type="genus" reg="Stellaria"/><tp:taxon-name-part taxon-name-part-type="section" reg="Oligosperma">Oligosperma</tp:taxon-name-part></tp:taxon-name> since it displays mainly 2 styles, 5 petals, 5 sepals, and 10 stamens.</p></tp:treatment-sec></tp:taxon-treatment>
